# Supplementary material for: Altered GABAA Receptor Expression in the Primary Somatosensory Cortex of a Mouse Model of Genetic Absence Epilepsy
Source: Int J Mol Sci. 2022 Dec 10;23(24):15685. doi: 10.3390/ijms232415685 (PMC9778655; doi:10.3390/ijms232415685)
Supplement: Supplementary file 1 [file ijms-23-15685-s001.zip]

Archive with 1 entries (1 files):
- ijms-2053485-supplementary.pdf
